# Supplementary material for: The molecular tumor board as a step in cancer patient management: a southern Italian experience
Source: Front Med (Lausanne). 2024 Sep 11;11:1432628. doi: 10.3389/fmed.2024.1432628 (PMC11422073; doi:10.3389/fmed.2024.1432628)
Supplement: Supplementary file 1 [file Table_1.xlsx]

## Sheet: Foglio1
Supplementary table 1
Patient ID	Site	Type of profiling	Disease	Gene Status	Gene pathological alterations
					CCNE1	EZH2	KDM6A	TP53	NF1	PIK3R1	PTEN	CDKN2A/B	CIC	LRP1B	CDK4	MDM2	FRS2	JUN	DNMT3A	EGFR	HRAS	ATRX	RB1	CCND1	NRAS	FGF4	MYCL1	TET2	FBXW7	KDM6A	TAF1	TRAF2	KRAS	ERBB2	RET	ASXL1	RAD21	BRAF	ATM	PIK3CA	MTOR	APC	TSC2	ALK	DDR2	SMAD2	BAP1	CCND2	FGF23
MTB01_21	Breast	CGP	Breast Carcinoma (BC)	N.E.
MTB02_21	Plasma	CGP	Lung Adenocarcinoma (L-ADC)	wt
MTB01_21	Plasma	CGP	Breast Carcinoma (BC)	mut	amplification	E649*	deletion exons 4-17	splice site 673-7_673-1delCTCCTAG
MTB03_21	Uterus	CGP	Uterine Leyomiosarcoma (uLMS)	mut				R248Q
MTB04_21	Ovary		Ovarian Carcinoma	wt
MTB05_21	Head-Neck		Head and Neck Carcinoma	wt
MTB06_21	Plasma	CGP	Leyomiosarcoma (LMS)	mut				splice site 375_375+2delGGT
MTB07_21	Bilary Duct		Cholangiocarcinoma (CCA)	mut																													G12D
MTB08_21	Anus		Anal Squamous Cell Carcinoma (SCCA)	wt
MTB09_21	Plasma	CGP	Leyomiosarcoma (LMS)	mut				L130P	Y2285fs*5	K459del	loss exons 3-9	p16INK4a L16fs*9	L571fs*157	Y4523*
MTB10_21	Soft tissues	CGP	Leyomiosarcoma (LMS)	mut											Amplification	Amplification	Amplification	Amplification
MTB11_21	Plasma	CGP	Leyomiosarcoma (LMS)	mut															R882H
MTB12_21	Soft tissues	CGP	Leyomiosarcoma (LMS)	mut				L194R												Amplification	Amplification	Duplication exon 23	loss
MTB13_21	Plasma	CGP	Leyomiosarcoma (LMS)	mut				R283C, K132N			loss								R729Q			V2021fs*29
MTB14_21	Breast	CGP	Breast Carcinoma (BC)	mut				Y107fs*49																amplification, CCND1-CPT1A fusion, CCND1-SHANK2 fusion	amplification	amplification	amplification
MTB15_21	Lung	CGP	Carcinoide polmonare atipico	N.E.
MTB16_21	Lung		Lung Adenocarcinoma (L-ADC)	mut
MTB17_21	Colon		Colon Adenocarcinoma (CRC)	mut																																				Q546E
MTB18_21	Plasma	CGP	Pancreatic Adenocarcinoma (P-ADC)	mut																								K287fs*6
MTB19_21	Anus		Cholangiocarcinoma (CCA)	N.E.
MTB20_21	Breast	CGP	Breast Carcinoma (BC)	mut				splice site 672+1G>T															T502fs*17						R393*	R519fs*29	rearrangement exon 6	splice site 1288-2A>G
MTB21_21	Stomach	CGP	Gastric Carcinoma (GC)	N.E.
MTB22_21	Plasma	CGP	Lung Adenocarcinoma (L-ADC)	mut																								Y1337*	Q220*				A146V
MTB21_21	Plasma	CGP	Gastric Carcinoma (GC)	mut	amplification			splice site 375G>C																										Amplification	E511K
MTB23_21	Adrenal gland	CGP	Pheochromocytoma (PCC)	mut				G266R - subclonal†												R832C - subclonal																rearrangement exon 12	amplification - equivocal†
MTB24_21	Adrenal gland		Pheochromocytoma (PCC)	wt
MTB25_22	Brain		Anaplastic Astrocytoma (ANA)	wt
MTB26_22	Soft tissues		Dedifferentiated Liposarcoma (DDLPS)	mut											amplification
MTB19_21	Anus	CGP	Cholangiocarcinoma (CCA)	mut				H179Y																														V600E	G2891D	E542K, E545K
MTB27_22	Colon	CGP	Colon Adenocarcinoma (CRC)	mut				splice site 672+1G>T											Y536*														G13D						G2891D, L2445P, R3008H		E1799K	M1583fs*67, R876*
MTB28_22	Gastrointestin		GIST	wt
MTB29_22	Soft tissues		Leyomiosarcoma (LMS)	wt
MTB30_22	Breast		Breast Carcinoma (BC)	wt
MTB31_22	Colon	CGP	Colon Adenocarcinoma (CRC)	mut				R282W			R173H - subclonal†														G13V - subclonal, G12C, Q61K - subclonal																	I1307fs*8, N869fs*47	R1743W	G1201E - subclonal	R806Q	S464* - subclonal
MTB32_22	Yolk sac	CGP	Yolk Sac Tumor (YST)	mut																																											splice site 437+1G>C
MTB33_22	Plasma		Melanoma (SSM)	mut																																				E545K
MTB34_22	Plasma	CGP	Metastasi ossee di carcinoma con aspetti sacomatoidi	wt
MTB35_22	Testicle	CGP	Testicular Carcinoma (TC)	mut																																												amplification - equivocal	amplification - equivocal
MTB36_22	Plasma	CGP	Myxoid Liposarcoma (MLPS)	mut				C176W, R249S
MTB37_22	Brain	CGP	Atypical Meningioma (AM)	mut								CDKN2A loss, CDKN2B loss
MTB38_22	Plasma	CGP	Colon Adenocarcinoma (CRC)	mut				E285K											R882C																					E453K, E542K	E2419K
MTB39_22	Breast		Breast Carcinoma (BC)	wt
MTB40_22	Plasma	CGP	Endometrial Carcinoma (EC)	mut						K575_T576>E	Y68H																						G12V
MTB41_22	Breast		Breast Carcinoma (BC)	wt
MTB42_22	Thyroid + salivary glands		Carcinoma scarsamente differneziato tiroide + Carcinoma adenoidocistico ghiandole salivari	wt
MTB43_22	Soft tissues		Uterine Leyomiosarcoma (uLMS)	wt
MTB44_22	Soft tissues		Dedifferentiated Leyomiosarcoma (DDLPS)	N.E.
MTB45_22	Salivary Gland	CGP	Salivary gland Adenocarcinoma (S-ADC)	mut	amplification			S33fs*8	splice site 1260+1G>A																				R465C					amplification
MTB46_22	Lung		Lung Adenocarcinoma (L-ADC)	mut				R158H																										amplification; G776delinsVC
MTB47_22	Lung		Lung Adenocarcinoma (L-ADC)	mut																														Y772_V773insVMAA
MTB48_22	Breast	CGP	Breast Carcinoma (BC)	mut				W146*																													amplification			H1047L
MTB48_22	Liver	CGP	Breast Carcinoma (BC)	mut				W146*																													amplification			H1047L
MTB49_22	Plasma	CGP	Pancreatic Adenocarcinoma (P-ADC)	mut				Y220C, V173M, V272M, splice site 376-2A>G											N501fs*45														G12R
MTB50_22	Soft tissues		Leyomiosarcoma (LMS)	wt
MTB51_22	Liver		Angiosarcoma/hepatic carcinoma (PHA)	mut
MTB52_23	Breast		Breast Carcinoma (BC)	wt
MTB53_23	Stomach		Poorly differentiated enteric-type carcinoma (pdEC)	wt
MTB54_23	Duodenum		Poorly Differentiated Mucinous Carcinoma of Gastrointestinal origin (MGC)	wt
MTB55_23	Colon	CGP	Colon Adenocarcinoma (CRC)	mut				G245S																	wt								G13D									S1081fs*45
MTB56_23	Plasma	CGP	Uterine Leyomiosarcoma (uLMS)	mut				R273L
MTB57_23	Biliary Duct		Biliary Tract Carcinoma (BTC)	wt
MTB58_23	Soft Tissues		Dedifferentiated Liposarcoma (DDLPS)	mut											Amplification
MTB59_23	Bone		Clivus Chordoma (CC)	wt
MTB60_23	Breast		Breast Carcinoma (BC)	wt
MTB61_23	Gut		Gastric Carcinoma (GC)	mut				G244D
MTB62_23	Skin		Melanoma (SSM)	mut																														S310F
MTB63_23	Soft tissues		Myxoid Liposarcoma (MLPS)	wt
MTB64_23	Connective tissue		Pleomorphic rhabdomyosarcoma (PRMS)	wt
MTB65_23	Soft tissues		Leyomiosarcoma (LMS)	wt
MTB66_23	Spleen		Splenic Angiosarcoma (PSA)	wt
MTB67_23	Anus		Cholangiocarcinoma (CCA)	N.E.
MTB68_23	Colon	CGP	Colon Adenocarcinoma (CRC)	mut				G244D																	wt								wt							E110del		R876*
MTB68_23	Plasma	CGP	Colon Adenocarcinoma (CRC)	mut		L89>12*		G244D	rearrangement intron 40										R749C	V441G, G724S		R1698fs*3														V1396fs*24, rearrangement exon 12				E110del		R876*
MTB69_23	Plasma	CGP	Hepatic Carcinoma (HC)	mut
MTB70_23	Lung	CGP	Lung Adenocarcinoma (L-ADC)	mut				S37fs*6												kinase domain duplication
MTB71_23	Brain		Gliosarcoma (GS)	wt
MTB72_23	-	CGP	Granulosa cell cancer (GCT)	mut
MTB73_23	Gut	CGP	Gastric Carcinoma (GC)	wt
MTB74_23	Gut	CGP	Gastric Carcinoma (GC)	mut																													G12D									S1392*
MTB75_23	Uterus		Uterine Leyomiosarcoma (uLMS)	wt
MTB76_23	Soft Tissues		Leyomiosarcoma (LMS)	wt
MTB77_23	Plasma	CGP	Colon Adenocarcinoma (CRC)	mut				R282W																									Q61H						F2908fs*30			F1197fs*65
MTB78_23	Gastrointestin	CGP	GIST	wt
MTB79_23	Pancreas		Pancreatic Adenocarcinoma (P-ADC)	mut																													G12D
	Connective tissue	CGP	Sarcoid myxofibrosarcoma (sMFS)	N.E.
MTB80_23	Plasma	CGP	Sarcoid myxofibrosarcoma (sMFS)	mut
MTB81_23	Colon		Colon Adenocarcinoma (CRC)	mut																														R678Q
MTB82_23	Pancreas	CGP	Pancreatic Adenocarcinoma (P-ADC)	mut				V173L	K1457E - subclonal†			p16INK4a A100P and p14ARF G114A								G863S													G12V													E526*
MTB83_23	Breast		Breast Carcinoma (BC)	wt
MTB84_23	Plasma	CGP	Poorly Differentiated Mucinous Carcinoma of Gastrointestinal origin (MGC)	wt
MTB85_23	Lung		Lung Adenocarcinoma (L-ADC)	mut																														E770_A771ins
MTB86_23	Plasma	CGP	Colon Adenocarcinoma (CRC)	mut				R273C	I679fs*21		K267fs*9											Q2417*			G12D			L615fs*24					G13D						K2811fs*46							S32fs*1
MTB87_23	Salivary Duct		Salivary Adenocarcinoma (S-ADC)	mut				G245S
MTB88_23	Skin	CGP	Melanoma (SSM)	mut				P278F	R2517*																																	T829fs*13	R505*
MTB89_23	Anus		Cholangiocarcinoma (CCA)	mut				D281G																										amplification
MTB90_23	Breast	CGP	Breast Carcinoma (BC)	mut				N239D - subclonal, G266R - subclonal†												L858M - subclonal†			E204fs*10
MTB91_23	Ovary		Ovarian Carcinoma (OC)	mut																																				G118D
MTB92_23	Lung	CGP	Atypical Teratoid Rhabdoid tumor (ATRT)	mut				R283C				CDKN2A loss, CDKN2B loss																					G12C
MTB93_23	Pancreas	CGP	Pancreatic Adenocarcinoma (P-ADC)	mut				Q331*				p16INK4a Y44fs*76																					G12D
[truncated: 67 more columns]
